# Supplementary material for: Prediction of the effects of small molecules on the gut microbiome using machine learning method integrating with optimal molecular features
Source: BMC Bioinformatics. 2023 Sep 12;24:338. doi: 10.1186/s12859-023-05455-1 (PMC10496404; doi:10.1186/s12859-023-05455-1)
Supplement: Supplementary file 2 — Additional file 2. Detailed information of supplementary tables S5–S6. [file 12859_2023_5455_MOESM2_ESM.xlsx]

## Sheet: F1
Table S5. The F1-score values of the best models based on each machine learning algorithm with 24 sets of molecular features
Gruop1									Gruop2
	k-NN	GBM	SVM	NB	RF	XGB				k-NN	GBM	SVM	NB	RF	XGB
PubChem	0.602541	0.682703	0.64033	0.561936	0.647605	0.679814			PubChem	0.574203	0.649032	0.624619	0.528943	0.621318	0.648437
MACSS	0.6361	0.633136	0.613628	0.55574	0.616951	0.634883			MACSS	0.60818	0.614426	0.593868	0.544016	0.583304	0.621516
PubChem+CCMD	0.62033	0.647248	0.65976	0.575358	0.595502	0.64896			PubChem+CCMD	0.587171	0.625854	0.640442	0.53732	0.558874	0.606665
PubChem+13MD	0.604033	0.714856	0.646697	0.566373	0.696068	0.719007			PubChem+13MD	0.570981	0.676909	0.623063	0.521726	0.660102	0.691299
PubChem+RDMD	0.59296	0.698693	0.651143	0.57936	0.688327	0.70819			PubChem+RDMD	0.575992	0.695428	0.68001	0.555066	0.657237	0.693953
MACCS+CCMD	0.649989	0.615851	0.646091	0.574539	0.578757	0.61304			MACCS+CCMD	0.631651	0.590987	0.608599	0.551899	0.543907	0.589898
MACCS+13MD	0.650557	0.716839	0.660283	0.560671	0.712095	0.733687			MACCS+13MD	0.609825	0.690179	0.631364	0.55149	0.680628	0.702729
MACCS+RDMD	0.645204	0.70434	0.666275	0.578073	0.690117	0.708778			MACCS+RDMD	0.610245	0.698963	0.668046	0.59105	0.649251	0.693997
ECFP4-1+CCMD	0.596924	0.612951	0.644855	0.597403	0.551511	0.602195			ECFP4-1+CCMD	0.568697	0.569164	0.617723	0.570951	0.508342	0.570885
ECFP4-1+13MD	0.521015	0.683246	0.605107	0.584633	0.653639	0.69956			ECFP4-1+13MD	0.490799	0.64207	0.576296	0.543564	0.61278	0.666628
ECFP4-1+RDMD	0.537763	0.697877	0.631045	0.595304	0.658669	0.698205			ECFP4-1+RDMD	0.48049	0.68235	0.627133	0.592578	0.606114	0.681576
ECFP4-2+CCMD	0.595495	0.594462	0.666439	0.615125	0.541637	0.597797			ECFP4-2+CCMD	0.558238	0.555947	0.618639	0.582193	0.504015	0.570617
ECFP4-2+13MD	0.509485	0.654867	0.628159	0.591825	0.675255	0.709887			ECFP4-2+13MD	0.475847	0.635952	0.580502	0.557119	0.638221	0.673219
ECFP4-2+RDMD	0.517182	0.678371	0.652835	0.601411	0.657806	0.708846			ECFP4-2+RDMD	0.472335	0.664765	0.63082	0.591247	0.613506	0.666422
ECFP6-1+CCMD	0.598086	0.617541	0.640852	0.606641	0.559194	0.601169			ECFP6-1+CCMD	0.562639	0.580264	0.613004	0.570804	0.508427	0.573816
ECFP6-1+13MD	0.490754	0.674058	0.608031	0.582164	0.639781	0.703189			ECFP6-1+13MD	0.462004	0.640359	0.575312	0.542818	0.598938	0.665181
ECFP6-1+RDMD	0.501161	0.692548	0.625765	0.604343	0.654843	0.714571			ECFP6-1+RDMD	0.450285	0.684741	0.609609	0.586171	0.602655	0.675948
ECFP6-2+CCMD	0.587606	0.59009	0.647972	0.609861	0.552695	0.602285			ECFP6-2+CCMD	0.530724	0.558572	0.609086	0.576223	0.508911	0.574708
ECFP6-2+13MD	0.484739	0.661553	0.614854	0.596117	0.671601	0.708606			ECFP6-2+13MD	0.444309	0.629024	0.565756	0.568029	0.626543	0.670556
ECFP6-2+RDMD	0.50094	0.684735	0.634113	0.614817	0.661351	0.709157			ECFP6-2+RDMD	0.438693	0.671965	0.616289	0.592432	0.621458	0.672557
ECFP4-1	0.518926	0.590437	0.601114	0.577046	0.518234	0.573597			ECFP4-1	0.492131	0.547373	0.573989	0.544263	0.471894	0.558061
ECFP4-2	0.51056	0.570503	0.62123	0.59276	0.578997	0.579345			ECFP4-2	0.480372	0.551865	0.57501	0.552489	0.542261	0.563869
ECFP6-1	0.49032	0.605779	0.566068	0.578868	0.493618	0.580561			ECFP6-1	0.463619	0.544037	0.569274	0.535937	0.457043	0.557882
ECFP6-2	0.482614	0.593493	0.482614	0.60212	0.586549	0.586458			ECFP6-2	0.448865	0.544324	0.567609	0.56045	0.534439	0.571796
Gruop3									Gruop4
	k-NN	GBM	SVM	NB	RF	XGB				k-NN	GBM	SVM	NB	RF	XGB
PubChem	0.616789	0.702533	0.668198	0.59051	0.685336	0.699934			PubChem	0.573923	0.667338	0.634484	0.590526	0.634801	0.666941
MACSS	0.637965	0.650121	0.647332	0.59477	0.638592	0.662445			MACSS	0.611871	0.626083	0.64355	0.591838	0.628556	0.636328
PubChem+CCMD	0.637613	0.656984	0.671037	0.603775	0.627159	0.645145			PubChem+CCMD	0.608186	0.61913	0.646924	0.605662	0.582391	0.614085
PubChem+13MD	0.619984	0.715787	0.669924	0.592786	0.723876	0.722207			PubChem+13MD	0.583692	0.683513	0.636669	0.593642	0.671352	0.690265
PubChem+RDMD	0.626021	0.712143	0.682864	0.597813	0.711864	0.716811			PubChem+RDMD	0.588011	0.677725	0.630569	0.596705	0.667999	0.676878
MACCS+CCMD	0.656085	0.630077	0.659375	0.603659	0.609734	0.630256			MACCS+CCMD	0.636089	0.600533	0.631172	0.587823	0.581821	0.610175
MACCS+13MD	0.632552	0.712529	0.678386	0.605057	0.718037	0.727202			MACCS+13MD	0.616922	0.685694	0.644325	0.58186	0.690261	0.696047
MACCS+RDMD	0.636507	0.721367	0.671169	0.610576	0.714113	0.717059			MACCS+RDMD	0.613531	0.675582	0.640881	0.593475	0.670664	0.680655
ECFP4-1+CCMD	0.599156	0.622883	0.660009	0.612352	0.609734	0.631964			ECFP4-1+CCMD	0.630723	0.598681	0.62907	0.58837	0.55308	0.603121
ECFP4-1+13MD	0.53665	0.684983	0.617824	0.597378	0.681112	0.703158			ECFP4-1+13MD	0.559231	0.66054	0.60411	0.56299	0.630567	0.671189
ECFP4-1+RDMD	0.556104	0.716851	0.647565	0.617018	0.694407	0.717307			ECFP4-1+RDMD	0.564893	0.661264	0.62537	0.578377	0.6382	0.677523
ECFP4-2+CCMD	0.595718	0.626263	0.663455	0.621527	0.594914	0.622774			ECFP4-2+CCMD	0.622817	0.610974	0.630033	0.598642	0.554911	0.606784
ECFP4-2+13MD	0.530388	0.673087	0.636629	0.615084	0.698878	0.705799			ECFP4-2+13MD	0.5435	0.651108	0.600908	0.579105	0.646154	0.68002
ECFP4-2+RDMD	0.547342	0.693288	0.655284	0.627406	0.688373	0.719694			ECFP4-2+RDMD	0.565624	0.654021	0.620543	0.590271	0.632648	0.682921
ECFP6-1+CCMD	0.590716	0.635076	0.655041	0.610596	0.589857	0.633807			ECFP6-1+CCMD	0.619336	0.60131	0.622021	0.584342	0.550591	0.603942
ECFP6-1+13MD	0.515179	0.686409	0.61929	0.593879	0.675195	0.708927			ECFP6-1+13MD	0.509292	0.658119	0.585637	0.567144	0.616875	0.678593
ECFP6-1+RDMD	0.522431	0.714193	0.642766	0.610702	0.690865	0.726205			ECFP6-1+RDMD	0.530074	0.667651	0.623233	0.583985	0.636878	0.687642
ECFP6-2+CCMD	0.582446	0.626764	0.649683	0.613428	0.593051	0.634964			ECFP6-2+CCMD	0.601233	0.600293	0.623161	0.588061	0.559383	0.605182
ECFP6-2+13MD	0.50376	0.678838	0.63065	0.617801	0.695319	0.713392			ECFP6-2+13MD	0.511881	0.654832	0.596105	0.579937	0.64691	0.683195
ECFP6-2+RDMD	0.531192	0.706097	0.655758	0.625465	0.692162	0.715717			ECFP6-2+RDMD	0.529026	0.655212	0.610156	0.583838	0.632764	0.677633
ECFP4-1	0.540861	0.625607	0.618523	0.586301	0.583224	0.632926			ECFP4-1	0.550137	0.584005	0.587359	0.569637	0.543644	0.58351
ECFP4-2	0.529029	0.620028	0.633407	0.613666	0.619724	0.626133			ECFP4-2	0.55048	0.596919	0.595049	0.578815	0.580454	0.599528
ECFP6-1	0.51242	0.619561	0.61206	0.592145	0.575004	0.632051			ECFP6-1	0.514754	0.583819	0.577846	0.56991	0.53457	0.585902
ECFP6-2	0.506347	0.615032	0.619788	0.608763	0.632107	0.631541			ECFP6-2	0.506017	0.581993	0.599658	0.578443	0.576844	0.5967
Gruop5									Gruop6
	k-NN	GBM	SVM	NB	RF	XGB				k-NN	GBM	SVM	NB	RF	XGB
PubChem	0.61743	0.706946	0.659197	0.606293	0.674892	0.692017			PubChem	0.600689	0.674842	0.646327	0.597367	0.662042	0.678732
MACSS	0.645341	0.646267	0.644561	0.590863	0.63919	0.659281			MACSS	0.623188	0.628973	0.632492	0.578546	0.623906	0.641299
PubChem+CCMD	0.641945	0.649913	0.668854	0.619432	0.621448	0.653305			PubChem+CCMD	0.627243	0.637602	0.647697	0.607667	0.604726	0.640099
PubChem+13MD	0.626439	0.724583	0.665936	0.609701	0.715721	0.731805			PubChem+13MD	0.604969	0.705895	0.650283	0.60046	0.70321	0.713643
PubChem+RDMD	0.618008	0.710279	0.671621	0.6107	0.708874	0.707735			PubChem+RDMD	0.600461	0.70373	0.646532	0.605185	0.69739	0.70652
MACCS+CCMD	0.652572	0.6339	0.6702	0.612995	0.60881	0.63168			MACCS+CCMD	0.648741	0.613473	0.659408	0.612084	0.582544	0.610532
MACCS+13MD	0.641049	0.721134	0.682657	0.593855	0.723459	0.739261			MACCS+13MD	0.63373	0.705031	0.655579	0.581576	0.702575	0.720525
MACCS+RDMD	0.644631	0.715345	0.688106	0.592492	0.712077	0.708467			MACCS+RDMD	0.63636	0.700378	0.667102	0.591936	0.693183	0.704887
ECFP4-1+CCMD	0.619887	0.624314	0.665994	0.592756	0.591307	0.632372			ECFP4-1+CCMD	0.600511	0.608938	0.646842	0.591261	0.571843	0.606558
ECFP4-1+13MD	0.54787	0.673454	0.624281	0.599339	0.692831	0.698907			ECFP4-1+13MD	0.541918	0.681571	0.617296	0.576523	0.669446	0.69303
ECFP4-1+RDMD	0.567698	0.696479	0.644043	0.613191	0.693483	0.702845			ECFP4-1+RDMD	0.555507	0.694435	0.629402	0.578493	0.674911	0.703917
ECFP4-2+CCMD	0.611415	0.624622	0.658039	0.625529	0.586898	0.628516			ECFP4-2+CCMD	0.595132	0.608639	0.664089	0.609906	0.569227	0.598025
ECFP4-2+13MD	0.538451	0.686032	0.631034	0.617302	0.702539	0.711347			ECFP4-2+13MD	0.529122	0.673217	0.629281	0.591777	0.67935	0.698981
ECFP4-2+RDMD	0.550546	0.686926	0.643653	0.625392	0.694844	0.703362			ECFP4-2+RDMD	0.54574	0.696939	0.644711	0.591583	0.669802	0.702543
ECFP6-1+CCMD	0.609516	0.62587	0.661837	0.614202	0.588173	0.639485			ECFP6-1+CCMD	0.597664	0.62408	0.638184	0.590305	0.573758	0.614909
ECFP6-1+13MD	0.520437	0.681377	0.624431	0.605851	0.678912	0.703382			ECFP6-1+13MD	0.506791	0.684143	0.60185	0.585218	0.652401	0.699067
ECFP6-1+RDMD	0.530568	0.699874	0.640624	0.618231	0.692803	0.706646			ECFP6-1+RDMD	0.520308	0.697783	0.626844	0.580387	0.666706	0.705487
ECFP6-2+CCMD	0.593104	0.623296	0.654154	0.612737	0.588617	0.638129			ECFP6-2+CCMD	0.588033	0.61187	0.654521	0.612533	0.57647	0.612012
ECFP6-2+13MD	0.497325	0.689976	0.626627	0.61245	0.694602	0.724827			ECFP6-2+13MD	0.492185	0.675733	0.624951	0.588908	0.676645	0.695326
ECFP6-2+RDMD	0.524474	0.693053	0.639803	0.607713	0.691583	0.711013			ECFP6-2+RDMD	0.527855	0.69997	0.642592	0.608005	0.671484	0.704568
ECFP4-1	0.546922	0.607569	0.608694	0.594204	0.571649	0.609067			ECFP4-1	0.536581	0.600803	0.603478	0.562477	0.562737	0.597261
ECFP4-2	0.540886	0.602373	0.620636	0.615323	0.620164	0.62044			ECFP4-2	0.53822	0.595034	0.625642	0.581717	0.594328	0.602867
ECFP6-1	0.52255	0.612407	0.612152	0.611892	0.559635	0.613931			ECFP6-1	0.508289	0.615492	0.599931	0.577648	0.54388	0.606288
ECFP6-2	0.504452	0.608453	0.6205	0.610035	0.630667	0.638709			ECFP6-2	0.502159	0.598832	0.615363	0.592719	0.597074	0.61748
Gruop7									Gruop8
	k-NN	GBM	SVM	NB	RF	XGB				k-NN	GBM	SVM	NB	RF	XGB
PubChem	0.583646	0.676082	0.633945	0.579194	0.656268	0.672827			PubChem	0.617746	0.712252	0.680425	0.59936	0.665852	0.703225
MACSS	0.623168	0.622145	0.604793	0.557782	0.605701	0.628873			MACSS	0.653322	0.652615	0.652739	0.577376	0.637901	0.658617
PubChem+CCMD	0.610778	0.645409	0.642302	0.594243	0.609801	0.644982			PubChem+CCMD	0.636907	0.678026	0.678777	0.609139	0.630061	0.671614
PubChem+13MD	0.59661	0.694023	0.639965	0.588498	0.696182	0.706996			PubChem+13MD	0.624514	0.736526	0.680478	0.598854	0.720917	0.743229
PubChem+RDMD	0.594293	0.68841	0.652643	0.59094	0.687666	0.695186			PubChem+RDMD	0.61623	0.709101	0.686709	0.597042	0.708889	0.708953
MACCS+CCMD	0.628852	0.604349	0.627103	0.575929	0.580748	0.609818			MACCS+CCMD	0.660184	0.639653	0.6829	0.591936	0.618303	0.647614
MACCS+13MD	0.62458	0.685725	0.645124	0.563155	0.702739	0.711807			MACCS+13MD	0.66284	0.734991	0.677169	0.582727	0.737808	0.746787
MACCS+RDMD	0.62458	0.686472	0.658001	0.578793	0.691081	0.695992			MACCS+RDMD	0.661326	0.705009	0.683969	0.599302	0.708051	0.710149
ECFP4-1+CCMD	0.580603	0.599521	0.620023	0.583275	0.544048	0.603285			ECFP4-1+CCMD	0.627146	0.639769	0.675995	0.60903	0.605418	0.657064
ECFP4-1+13MD	0.512899	0.661544	0.583293	0.574468	0.646908	0.684665			ECFP4-1+13MD	0.566032	0.709119	0.628815	0.60367	0.70373	0.729777
ECFP4-1+RDMD	0.525375	0.673583	0.609272	0.588439	0.654962	0.687535			ECFP4-1+RDMD	0.582661	0.703679	0.652511	0.612424	0.687851	0.712917
ECFP4-2+CCMD	0.586645	0.587218	0.636579	0.584551	0.541374	0.601013			ECFP4-2+CCMD	0.629252	0.636024	0.678123	0.62346	0.603272	0.647185
ECFP4-2+13MD	0.504288	0.644287	0.607398	0.584113	0.667652	0.691791			ECFP4-2+13MD	0.560335	0.701334	0.644872	0.61074	0.718694	0.733949
ECFP4-2+RDMD	0.506381	0.658771	0.624953	0.588543	0.658446	0.689944			ECFP4-2+RDMD	0.579851	0.703607	0.658572	0.621121	0.692396	0.708636
ECFP6-1+CCMD	0.570117	0.613031	0.630358	0.579962	0.544962	0.601861			ECFP6-1+CCMD	0.61373	0.647389	0.676336	0.625397	0.601535	0.654036
ECFP6-1+13MD	0.465168	0.65888	0.592142	0.572206	0.636531	0.684576			ECFP6-1+13MD	0.538702	0.699396	0.640632	0.608394	0.693765	0.737269
ECFP6-1+RDMD	0.496582	0.675769	0.61666	0.583091	0.651672	0.693287			ECFP6-1+RDMD	0.547113	0.705531	0.657718	0.621318	0.684093	0.710543
ECFP6-2+CCMD	0.560889	0.589742	0.626172	0.582869	0.544822	0.596021			ECFP6-2+CCMD	0.601838	0.642272	0.671485	0.623722	0.602918	0.652958
ECFP6-2+13MD	0.472394	0.649553	0.606656	0.590695	0.659626	0.691931			ECFP6-2+13MD	0.535906	0.70624	0.638393	0.618151	0.714562	0.731608
ECFP6-2+RDMD	0.485156	0.671098	0.628739	0.597238	0.656533	0.689579			ECFP6-2+RDMD	0.551631	0.699486	0.66269	0.625185	0.685277	0.707769
ECFP4-1	0.514104	0.569065	0.576015	0.561195	0.516746	0.585012			ECFP4-1	0.632761	0.647134	0.674435	0.613991	0.603579	0.65275
ECFP4-2	0.501581	0.566048	0.600554	0.581388	0.571529	0.593593			ECFP4-2	0.6292	0.6531	0.678807	0.623418	0.605654	0.648803
ECFP6-1	0.474294	0.586662	0.576651	0.569667	0.492175	0.583961			ECFP6-1	0.544334	0.610324	0.627657	0.606722	0.553823	0.612475
ECFP6-2	0.466225	0.576869	0.596528	0.590569	0.577522	0.598084			ECFP6-2	0.538633	0.620514	0.631022	0.619736	0.621395	0.631976
Gruop9									Gruop10
	k-NN	GBM	SVM	NB	RF	XGB				k-NN	GBM	SVM	NB	RF	XGB
PubChem	0.590692	0.675733	0.631757	0.595466	0.637837	0.675319			PubChem	0.624511	0.716423	0.675134	0.627109	0.699294	0.715564
MACSS	0.62504	0.634246	0.630486	0.562723	0.627599	0.639545			MACSS	0.652549	0.662446	0.647143	0.585089	0.653575	0.67089
PubChem+CCMD	0.612468	0.634032	0.645099	0.610497	0.586981	0.62623			PubChem+CCMD	0.650775	0.686284	0.671187	0.62685	0.638454	0.672228
PubChem+13MD	0.599213	0.701723	0.641486	0.59878	0.685062	0.706784			PubChem+13MD	0.630194	0.724351	0.671454	0.624193	0.731505	0.735545
PubChem+RDMD	0.599618	0.688998	0.64277	0.597976	0.68183	0.686698			PubChem+RDMD	0.639246	0.719939	0.682177	0.62663	0.716675	0.723833
MACCS+CCMD	0.646191	0.60889	0.663525	0.600513	0.587515	0.614934			MACCS+CCMD	0.683011	0.64661	0.673179	0.604962	0.629731	0.640727
MACCS+13MD	0.627489	0.690209	0.654513	0.570719	0.700083	0.708465			MACCS+13MD	0.65788	0.721755	0.684816	0.594925	0.727593	0.738857
MACCS+RDMD	0.627628	0.687994	0.654463	0.581198	0.681252	0.691794			MACCS+RDMD	0.649569	0.726643	0.675702	0.60151	0.714211	0.724467
ECFP4-1+CCMD	0.617243	0.604586	0.639511	0.598867	0.558678	0.604054			ECFP4-1+CCMD	0.623814	0.654982	0.680864	0.629034	0.610516	0.655632
ECFP4-1+13MD	0.55404	0.658484	0.606342	0.598128	0.65091	0.682722			ECFP4-1+13MD	0.574338	0.699282	0.639132	0.602518	0.710992	0.718605
ECFP4-1+RDMD	0.571888	0.675759	0.619866	0.609819	0.655911	0.67978			ECFP4-1+RDMD	0.588322	0.713627	0.663748	0.626895	0.692663	0.720149
ECFP4-2+CCMD	0.605545	0.590153	0.648599	0.610535	0.559581	0.603263			ECFP4-2+CCMD	0.623523	0.654476	0.674207	0.636448	0.611721	0.645658
ECFP4-2+13MD	0.534223	0.645526	0.618037	0.605077	0.672679	0.691011			ECFP4-2+13MD	0.56628	0.696904	0.645285	0.616563	0.713077	0.726665
ECFP4-2+RDMD	0.55279	0.664017	0.632954	0.610464	0.64925	0.684587			ECFP4-2+RDMD	0.580647	0.705096	0.661943	0.625113	0.696234	0.720294
ECFP6-1+CCMD	0.611847	0.606999	0.647392	0.597682	0.563915	0.604788			ECFP6-1+CCMD	0.627388	0.654966	0.672608	0.629598	0.609657	0.655316
ECFP6-1+13MD	0.502008	0.659835	0.59935	0.601694	0.646048	0.683694			ECFP6-1+13MD	0.545199	0.701334	0.633418	0.61614	0.69463	0.716953
ECFP6-1+RDMD	0.520201	0.677207	0.638837	0.608935	0.639501	0.683997			ECFP6-1+RDMD	0.54926	0.70977	0.658736	0.62788	0.694558	0.721564
ECFP6-2+CCMD	0.587977	0.592611	0.634258	0.614668	0.563751	0.608012			ECFP6-2+CCMD	0.605655	0.660088	0.672475	0.638267	0.612539	0.658916
ECFP6-2+13MD	0.491041	0.653795	0.60896	0.6097	0.666569	0.692829			ECFP6-2+13MD	0.546894	0.699702	0.63435	0.619096	0.71535	0.726023
ECFP6-2+RDMD	0.514873	0.664957	0.628065	0.609974	0.650366	0.685979			ECFP6-2+RDMD	0.559771	0.715014	0.655888	0.623316	0.697781	0.724905
ECFP4-1	0.548189	0.57775	0.601794	0.590418	0.542525	0.576463			ECFP4-1	0.564642	0.628179	0.634791	0.596392	0.608018	0.636315
ECFP4-2	0.53544	0.589224	0.604988	0.609829	0.600744	0.581964			ECFP4-2	0.56787	0.637075	0.638284	0.619631	0.640081	0.645718
ECFP6-1	0.506469	0.594388	0.604629	0.595264	0.529705	0.58554			ECFP6-1	0.543078	0.626534	0.628126	0.608729	0.588551	0.62273
ECFP6-2	0.491216	0.586912	0.606909	0.609654	0.60315	0.589139			ECFP6-2	0.552968	0.637466	0.630318	0.616206	0.650675	0.643797
Gruop11									Gruop12
	k-NN	GBM	SVM	NB	RF	XGB				k-NN	GBM	SVM	NB	RF	XGB
PubChem	0.622249	0.697176	0.655001	0.604716	0.68547	0.704906			PubChem	0.618757	0.69619	0.656247	0.612021	0.68827	0.700326
MACSS	0.645893	0.661337	0.637102	0.571673	0.647782	0.669515			MACSS	0.647658	0.650257	0.633974	0.575167	0.660132	0.660729
PubChem+CCMD	0.646306	0.671148	0.677143	0.619126	0.62238	0.667624			PubChem+CCMD	0.63447	0.652745	0.667555	0.618618	0.613686	0.644604
PubChem+13MD	0.622241	0.729129	0.669115	0.608741	0.725999	0.738435			PubChem+13MD	0.615216	0.708573	0.671968	0.610265	0.715505	0.714921
PubChem+RDMD	0.626262	0.705586	0.666601	0.613871	0.708228	0.709879			PubChem+RDMD	0.616829	0.702983	0.670409	0.613371	0.702572	0.705136
MACCS+CCMD	0.662142	0.625313	0.654806	0.606788	0.591944	0.622211			MACCS+CCMD	0.657497	0.619201	0.653314	0.607476	0.605883	0.619053
MACCS+13MD	0.652104	0.729788	0.689848	0.574612	0.721526	0.736177			MACCS+13MD	0.639739	0.69315	0.657111	0.588443	0.719545	0.716282
MACCS+RDMD	0.652835	0.708223	0.682109	0.589741	0.70645	0.714976			MACCS+RDMD	0.638265	0.703695	0.654628	0.603614	0.70076	0.708097
ECFP4-1+CCMD	0.618319	0.630099	0.670636	0.622213	0.579623	0.620446			ECFP4-1+CCMD	0.606681	0.634937	0.641618	0.619974	0.574138	0.599934
ECFP4-1+13MD	0.560628	0.697684	0.639888	0.600393	0.687498	0.715277			ECFP4-1+13MD	0.5601	0.686663	0.620746	0.586497	0.672596	0.694583
ECFP4-1+RDMD	0.594329	0.702591	0.659551	0.619947	0.688972	0.707704			ECFP4-1+RDMD	0.568576	0.695734	0.635852	0.607321	0.675939	0.705088
ECFP4-2+CCMD	0.613941	0.626557	0.675616	0.636666	0.580675	0.617579			ECFP4-2+CCMD	0.592478	0.620928	0.65287	0.628285	0.577637	0.606626
ECFP4-2+13MD	0.550614	0.68932	0.66155	0.620333	0.700357	0.717408			ECFP4-2+13MD	0.544409	0.658884	0.633376	0.606493	0.69571	0.699159
ECFP4-2+RDMD	0.571225	0.690417	0.671925	0.624561	0.687164	0.711887			ECFP4-2+RDMD	0.560439	0.681971	0.643149	0.621764	0.674552	0.702752
ECFP6-1+CCMD	0.60862	0.638208	0.673856	0.631597	0.578864	0.61963			ECFP6-1+CCMD	0.601431	0.635937	0.653588	0.620586	0.582086	0.606026
ECFP6-1+13MD	0.525338	0.69753	0.650332	0.617225	0.682127	0.714845			ECFP6-1+13MD	0.530253	0.686596	0.629757	0.607572	0.668728	0.700505
ECFP6-1+RDMD	0.548017	0.709051	0.662686	0.627273	0.692081	0.716946			ECFP6-1+RDMD	0.542819	0.710573	0.640439	0.624306	0.673805	0.71128
ECFP6-2+CCMD	0.593557	0.627633	0.674224	0.630774	0.58435	0.627433			ECFP6-2+CCMD	0.586895	0.631655	0.659281	0.627118	0.584242	0.614437
ECFP6-2+13MD	0.521518	0.698359	0.649991	0.623267	0.694831	0.722748			ECFP6-2+13MD	0.522596	0.67842	0.640631	0.627964	0.692373	0.701089
ECFP6-2+RDMD	0.544797	0.698008	0.663197	0.63148	0.690741	0.713934			ECFP6-2+RDMD	0.536045	0.691117	0.666569	0.632566	0.681466	0.708001
ECFP4-1	0.557338	0.622656	0.633445	0.600476	0.585815	0.639563			ECFP4-1	0.556086	0.634816	0.610511	0.585636	0.573826	0.616469
ECFP4-2	0.557368	0.632256	0.653165	0.60691	0.616241	0.638501			ECFP4-2	0.550218	0.607192	0.620647	0.61321	0.611024	0.625298
ECFP6-1	0.534399	0.635569	0.639641	0.617354	0.571925	0.635271			ECFP6-1	0.531639	0.642449	0.620745	0.606613	0.559095	0.624663
ECFP6-2	0.523808	0.637305	0.649918	0.621642	0.629465	0.637032			ECFP6-2	0.518202	0.640572	0.639601	0.619316	0.632942	0.640099
Gruop13									Gruop14
	k-NN	GBM	SVM	NB	RF	XGB				k-NN	GBM	SVM	NB	RF	XGB
PubChem	0.615952	0.697279	0.656823	0.600662	0.68165	0.704142			PubChem	0.641634	0.699597	0.660458	0.605689	0.684834	0.68861
MACSS	0.631826	0.654464	0.634073	0.573742	0.653211	0.661167			MACSS	0.654173	0.654563	0.642973	0.581037	0.648671	0.665463
PubChem+CCMD	0.632309	0.648676	0.666834	0.615201	0.624791	0.648199			PubChem+CCMD	0.663787	0.646248	0.657364	0.608414	0.614579	0.648486
PubChem+13MD	0.618066	0.717778	0.661051	0.604982	0.720108	0.72123			PubChem+13MD	0.646698	0.716909	0.66378	0.609113	0.718631	0.725685
PubChem+RDMD	0.614102	0.703041	0.664598	0.605917	0.706887	0.700802			PubChem+RDMD	0.646181	0.711828	0.673438	0.61113	0.70888	0.721438
MACCS+CCMD	0.655467	0.630207	0.664647	0.585818	0.616761	0.637461			MACCS+CCMD	0.663911	0.620973	0.662494	0.592456	0.599339	0.62077
MACCS+13MD	0.636187	0.715986	0.667832	0.580165	0.717143	0.733881			MACCS+13MD	0.650296	0.714331	0.687058	0.588237	0.731703	0.741514
MACCS+RDMD	0.644316	0.715006	0.664021	0.601045	0.710812	0.706411			MACCS+RDMD	0.663524	0.715483	0.685297	0.584641	0.708314	0.719925
ECFP4-1+CCMD	0.619702	0.627817	0.669676	0.611204	0.573827	0.632393			ECFP4-1+CCMD	0.635465	0.630843	0.671369	0.612211	0.571287	0.623196
ECFP4-1+13MD	0.557931	0.700477	0.628061	0.597257	0.676733	0.716075			ECFP4-1+13MD	0.567855	0.694118	0.631033	0.602967	0.689751	0.713465
ECFP4-1+RDMD	0.578477	0.704647	0.652534	0.609684	0.678793	0.703694			ECFP4-1+RDMD	0.592056	0.707162	0.649251	0.61485	0.691804	0.716314
ECFP4-2+CCMD	0.631649	0.624624	0.664451	0.61467	0.575071	0.621725			ECFP4-2+CCMD	0.624699	0.630938	0.668782	0.626591	0.574689	0.620472
ECFP4-2+13MD	0.547527	0.676513	0.630502	0.603373	0.699035	0.711963			ECFP4-2+13MD	0.556315	0.690923	0.642664	0.616743	0.69864	0.720844
ECFP4-2+RDMD	0.554562	0.696343	0.653226	0.616373	0.679596	0.698647			ECFP4-2+RDMD	0.581876	0.708797	0.66502	0.626124	0.688514	0.724777
ECFP6-1+CCMD	0.621533	0.63054	0.683271	0.609442	0.57624	0.631829			ECFP6-1+CCMD	0.628559	0.634122	0.652402	0.609773	0.579308	0.625419
ECFP6-1+13MD	0.529736	0.706388	0.642721	0.61194	0.67058	0.722308			ECFP6-1+13MD	0.549832	0.68793	0.62125	0.60657	0.681041	0.710382
ECFP6-1+RDMD	0.538511	0.708228	0.66625	0.624404	0.679283	0.70616			ECFP6-1+RDMD	0.550982	0.70915	0.647699	0.615623	0.684952	0.719443
ECFP6-2+CCMD	0.607579	0.61971	0.65954	0.613847	0.574075	0.63789			ECFP6-2+CCMD	0.609409	0.62895	0.659137	0.611454	0.579131	0.629879
ECFP6-2+13MD	0.51769	0.679815	0.635613	0.617487	0.700645	0.719406			ECFP6-2+13MD	0.528044	0.683699	0.62756	0.613729	0.699212	0.719985
ECFP6-2+RDMD	0.541025	0.702776	0.651849	0.623406	0.681514	0.707446			ECFP6-2+RDMD	0.543979	0.702666	0.648755	0.616597	0.68521	0.720613
ECFP4-1	0.551456	0.617081	0.626553	0.585067	0.581233	0.630808			ECFP4-1	0.567003	0.622824	0.622585	0.592678	0.589939	0.623113
ECFP4-2	0.553135	0.606654	0.625951	0.599467	0.631046	0.622178			ECFP4-2	0.556877	0.62627	0.632394	0.612356	0.622219	0.637062
ECFP6-1	0.52711	0.622343	0.630149	0.610988	0.562677	0.633956			ECFP6-1	0.53668	0.628075	0.611592	0.603307	0.576884	0.623652
ECFP6-2	0.525927	0.610172	0.631079	0.614148	0.641488	0.637396			ECFP6-2	0.53178	0.630169	0.622576	0.61163	0.634645	0.633241
Gruop15									Gruop16
	k-NN	GBM	SVM	NB	RF	XGB				k-NN	GBM	SVM	NB	RF	XGB
PubChem	0.627654	0.672551	0.645271	0.596479	0.663835	0.688318			PubChem	0.580089	0.676657	0.646028	0.570849	0.652575	0.675886
MACSS	0.656816	0.6522	0.635699	0.573957	0.636751	0.649957			MACSS	0.619955	0.624425	0.633749	0.582506	0.613587	0.64183
PubChem+CCMD	0.650037	0.632896	0.66292	0.60516	0.592623	0.635153			PubChem+CCMD	0.604721	0.639396	0.654104	0.577716	0.596057	0.629741
PubChem+13MD	0.630913	0.705874	0.649525	0.591651	0.706136	0.7239			PubChem+13MD	0.582661	0.698606	0.64573	0.568133	0.701571	0.718857
PubChem+RDMD	0.624408	0.704637	0.690109	0.603011	0.697115	0.712087			PubChem+RDMD	0.581209	0.694699	0.652987	0.573017	0.697531	0.691707
MACCS+CCMD	0.649466	0.608784	0.654822	0.58628	0.588894	0.616551			MACCS+CCMD	0.642056	0.60879	0.647195	0.578064	0.579762	0.607516
MACCS+13MD	0.663239	0.707798	0.67544	0.577577	0.721369	0.731809			MACCS+13MD	0.633329	0.70267	0.678901	0.58542	0.72084	0.729295
MACCS+RDMD	0.653861	0.709481	0.676524	0.596764	0.699873	0.715856			MACCS+RDMD	0.62636	0.68987	0.67634	0.591884	0.698634	0.697359
ECFP4-1+CCMD	0.613835	0.617895	0.646151	0.580832	0.57363	0.608364			ECFP4-1+CCMD	0.608679	0.601378	0.653823	0.606913	0.548085	0.596554
ECFP4-1+13MD	0.551393	0.688847	0.614272	0.574392	0.676893	0.702907			ECFP4-1+13MD	0.563685	0.686374	0.607237	0.578228	0.666734	0.70079
ECFP4-1+RDMD	0.571117	0.699269	0.637738	0.586003	0.675021	0.713066			ECFP4-1+RDMD	0.547833	0.689216	0.637693	0.599231	0.672513	0.698572
ECFP4-2+CCMD	0.604832	0.61489	0.645283	0.593314	0.577273	0.605496			ECFP4-2+CCMD	0.599388	0.5976	0.643781	0.614379	0.542327	0.58739
ECFP4-2+13MD	0.538197	0.678903	0.621226	0.587158	0.692879	0.715967			ECFP4-2+13MD	0.537021	0.684526	0.610282	0.587334	0.689363	0.709318
ECFP4-2+RDMD	0.551358	0.699634	0.63836	0.593779	0.674728	0.708052			ECFP4-2+RDMD	0.54653	0.680086	0.636666	0.590514	0.671094	0.700692
ECFP6-1+CCMD	0.615802	0.611967	0.652388	0.586215	0.569697	0.60754			ECFP6-1+CCMD	0.591235	0.620325	0.640803	0.613434	0.548162	0.598578
ECFP6-1+13MD	0.529949	0.6769	0.612823	0.584274	0.665785	0.706242			ECFP6-1+13MD	0.504217	0.68351	0.609826	0.594581	0.664555	0.70189
ECFP6-1+RDMD	0.532128	0.698565	0.633717	0.604908	0.673682	0.710762			ECFP6-1+RDMD	0.510754	0.689946	0.632947	0.606115	0.668178	0.698992
ECFP6-2+CCMD	0.600465	0.611584	0.648518	0.594737	0.579507	0.613873			ECFP6-2+CCMD	0.591789	0.598656	0.641329	0.615998	0.547102	0.598936
ECFP6-2+13MD	0.510672	0.687041	0.612618	0.589747	0.688998	0.714884			ECFP6-2+13MD	0.499566	0.687349	0.621768	0.596966	0.688384	0.71374
ECFP6-2+RDMD	0.529501	0.693753	0.63226	0.593208	0.674517	0.709769			ECFP6-2+RDMD	0.512151	0.678833	0.642915	0.607952	0.668018	0.69466
ECFP4-1	0.548851	0.601612	0.603267	0.56858	0.572883	0.602841			ECFP4-1	0.535896	0.578883	0.597232	0.580116	0.535375	0.581176
ECFP4-2	0.542647	0.605898	0.610323	0.5916	0.609166	0.609958			ECFP4-2	0.535974	0.591271	0.603689	0.584858	0.593517	0.584638
ECFP6-1	0.530376	0.601759	0.599349	0.588951	0.547335	0.607775			ECFP6-1	0.510841	0.59556	0.599456	0.59146	0.526143	0.590457
ECFP6-2	0.507289	0.601005	0.610021	0.595689	0.604999	0.613211			ECFP6-2	0.510506	0.583427	0.613807	0.590745	0.601778	0.597743
Gruop17									Gruop18
	k-NN	GBM	SVM	NB	RF	XGB				k-NN	GBM	SVM	NB	RF	XGB
PubChem	0.596708	0.697427	0.655264	0.5914	0.672077	0.691045			PubChem	0.595411	0.683357	0.653947	0.588554	0.671109	0.684981
MACSS	0.63579	0.646247	0.637254	0.565969	0.635095	0.647532			MACSS	0.630666	0.628257	0.618274	0.552089	0.61641	0.634075
PubChem+CCMD	0.629939	0.634013	0.653631	0.601819	0.6064	0.643765			PubChem+CCMD	0.632878	0.655832	0.656205	0.614089	0.57432	0.647607
PubChem+13MD	0.598561	0.722193	0.673305	0.590932	0.720244	0.719213			PubChem+13MD	0.602263	0.707689	0.661183	0.588444	0.705568	0.710225
PubChem+RDMD	0.610516	0.716112	0.651528	0.601893	0.704822	0.716001			PubChem+RDMD	0.595529	0.724325	0.686094	0.594926	0.728985	0.741257
MACCS+CCMD	0.660586	0.609445	0.653073	0.581863	0.587643	0.620257			MACCS+CCMD	0.632226	0.618445	0.670332	0.607351	0.554466	0.623748
MACCS+13MD	0.643373	0.707856	0.670556	0.568734	0.718574	0.727921			MACCS+13MD	0.62487	0.711452	0.656311	0.571496	0.708226	0.714595
MACCS+RDMD	0.636657	0.714212	0.668229	0.578721	0.713558	0.719555			MACCS+RDMD	0.650935	0.733992	0.670098	0.610164	0.722712	0.735438
ECFP4-1+CCMD	0.629153	0.617197	0.660819	0.591797	0.552653	0.61014			ECFP4-1+CCMD	0.551623	0.620384	0.63922	0.600068	0.523595	0.616059
ECFP4-1+13MD	0.557405	0.688712	0.621078	0.577263	0.684058	0.710313			ECFP4-1+13MD	0.553077	0.688905	0.609398	0.591978	0.674341	0.696618
ECFP4-1+RDMD	0.572144	0.711266	0.646455	0.590333	0.683905	0.715878			ECFP4-1+RDMD	0.567573	0.719483	0.647044	0.615501	0.693853	0.691869
ECFP4-2+CCMD	0.613302	0.606766	0.669449	0.601934	0.553577	0.605505			ECFP4-2+CCMD	0.537343	0.597903	0.660222	0.592239	0.519979	0.587494
ECFP4-2+13MD	0.551291	0.684723	0.637429	0.600332	0.694846	0.711142			ECFP4-2+13MD	0.538699	0.679212	0.622265	0.591606	0.688829	0.700548
ECFP4-2+RDMD	0.565531	0.701697	0.657702	0.604968	0.685036	0.715262			ECFP4-2+RDMD	0.561189	0.710897	0.658667	0.609219	0.689561	0.726901
ECFP6-1+CCMD	0.616845	0.624124	0.652977	0.596424	0.559194	0.610676			ECFP6-1+CCMD	0.531437	0.612646	0.647129	0.588835	0.518819	0.610983
ECFP6-1+13MD	0.52823	0.686572	0.620401	0.599785	0.671345	0.702934			ECFP6-1+13MD	0.519892	0.678833	0.618128	0.607236	0.667995	0.69916
ECFP6-1+RDMD	0.548773	0.708073	0.632092	0.597826	0.685218	0.719387			ECFP6-1+RDMD	0.534436	0.717167	0.641998	0.611845	0.687791	0.728995
ECFP6-2+CCMD	0.595264	0.610406	0.658706	0.60224	0.561578	0.604631			ECFP6-2+CCMD	0.511778	0.600596	0.656492	0.600608	0.520856	0.599065
ECFP6-2+13MD	0.526019	0.684729	0.633989	0.610384	0.684967	0.707684			ECFP6-2+13MD	0.514995	0.678864	0.6159	0.600407	0.686227	0.700621
ECFP6-2+RDMD	0.54291	0.700218	0.650058	0.605139	0.691278	0.716791			ECFP6-2+RDMD	0.524165	0.708119	0.646908	0.60635	0.688012	0.729959
ECFP4-1	0.55755	0.602953	0.621451	0.569943	0.560251	0.606849			ECFP4-1	0.542678	0.613961	0.604201	0.591778	0.573483	0.607994
ECFP4-2	0.560276	0.595635	0.63392	0.596969	0.603652	0.605443			ECFP4-2	0.543352	0.597171	0.615944	0.595627	0.598822	0.609434
ECFP6-1	0.540722	0.610829	0.608961	0.596298	0.547959	0.612146			ECFP6-1	0.515336	0.596717	0.611171	0.596544	0.544488	0.612799
ECFP6-2	0.528511	0.58922	0.623543	0.601891	0.608304	0.608514			ECFP6-2	0.514224	0.600104	0.607423	0.600889	0.610631	0.608051

## Sheet: AUC
Table S6. The AUC values of the best models based on each machine learning algorithm with 24 sets of molecular features
Gruop1									Gruop2
	k-NN	GBM	SVM	NB	RF	XGB				k-NN	GBM	SVM	NB	RF	XGB
PubChem	0.708375	0.76516	0.73595	0.674802	0.740664	0.761925			PubChem	0.68935	0.743933	0.726379	0.652898	0.725225	0.742313
MACSS	0.732842	0.731107	0.71712	0.6723	0.722379	0.733478			MACSS	0.713728	0.719611	0.703459	0.66519	0.702803	0.724695
PubChem+CCMD	0.722367	0.740648	0.750373	0.685024	0.710196	0.742415			PubChem+CCMD	0.699099	0.728414	0.736821	0.658742	0.691353	0.715895
PubChem+13MD	0.710545	0.78896	0.741153	0.679299	0.773267	0.791141			PubChem+13MD	0.688207	0.762754	0.725114	0.647359	0.749875	0.770908
PubChem+RDMD	0.702925	0.776463	0.744206	0.688817	0.768048	0.782308			PubChem+RDMD	0.692241	0.773863	0.76615	0.673125	0.747466	0.771426
MACCS+CCMD	0.742568	0.720041	0.740837	0.688208	0.700059	0.718781			MACCS+CCMD	0.731456	0.705057	0.715069	0.671789	0.6817	0.705097
MACCS+13MD	0.743382	0.789197	0.74725	0.676321	0.783624	0.799629			MACCS+13MD	0.716761	0.771781	0.731868	0.67186	0.762813	0.779051
MACCS+RDMD	0.739202	0.780564	0.754296	0.688582	0.769444	0.782731			MACCS+RDMD	0.715483	0.776511	0.757228	0.701153	0.74293	0.771441
ECFP4-1+CCMD	0.708668	0.717998	0.739156	0.706745	0.686658	0.712447			ECFP4-1+CCMD	0.69165	0.691409	0.721654	0.688908	0.665424	0.694433
ECFP4-1+13MD	0.665304	0.765874	0.711833	0.696395	0.745325	0.776771			ECFP4-1+13MD	0.647997	0.738866	0.693435	0.668332	0.721154	0.754957
ECFP4-1+RDMD	0.675314	0.775049	0.729622	0.704236	0.747533	0.775582			ECFP4-1+RDMD	0.644039	0.764868	0.727985	0.703767	0.716881	0.763994
ECFP4-2+CCMD	0.708234	0.707549	0.75326	0.718892	0.682676	0.709826			ECFP4-2+CCMD	0.686746	0.682402	0.722707	0.697581	0.662533	0.695486
ECFP4-2+13MD	0.66128	0.745663	0.728204	0.701823	0.759252	0.783192			ECFP4-2+13MD	0.639928	0.735675	0.697828	0.67798	0.735915	0.758787
ECFP4-2+RDMD	0.663786	0.761812	0.741935	0.708455	0.747499	0.782092			ECFP4-2+RDMD	0.639841	0.753023	0.731158	0.703098	0.721444	0.753592
ECFP6-1+CCMD	0.710327	0.72123	0.736484	0.712993	0.687931	0.712145			ECFP6-1+CCMD	0.68844	0.697921	0.719866	0.689629	0.664763	0.697417
ECFP6-1+13MD	0.652519	0.759242	0.713702	0.695671	0.736187	0.779429			ECFP6-1+13MD	0.635354	0.737244	0.693432	0.668327	0.71216	0.754231
ECFP6-1+RDMD	0.656812	0.771513	0.725693	0.711225	0.74542	0.78581			ECFP6-1+RDMD	0.63172	0.766445	0.716595	0.700537	0.71492	0.760162
ECFP6-2+CCMD	0.704308	0.703421	0.742261	0.715654	0.688156	0.712576			ECFP6-2+CCMD	0.669818	0.685335	0.716885	0.693925	0.666225	0.69729
ECFP6-2+13MD	0.649318	0.750854	0.719077	0.705583	0.756581	0.7826			ECFP6-2+13MD	0.627135	0.729566	0.688054	0.686966	0.729023	0.757622
ECFP6-2+RDMD	0.658057	0.765958	0.73275	0.71881	0.749975	0.783171			ECFP6-2+RDMD	0.626562	0.757719	0.721598	0.703692	0.726141	0.757599
ECFP4-1	0.664741	0.703562	0.708979	0.691231	0.670795	0.696579			ECFP4-1	0.648089	0.676442	0.692473	0.667912	0.648761	0.687506
ECFP4-2	0.661234	0.689617	0.72301	0.702692	0.700879	0.700866			ECFP4-2	0.641764	0.678825	0.694633	0.674091	0.681787	0.691977
ECFP6-1	0.651435	0.713186	0.685987	0.693259	0.661261	0.700521			ECFP6-1	0.636104	0.675057	0.688174	0.663494	0.64356	0.687361
ECFP6-2	0.647991	0.70612	0.647991	0.709302	0.705766	0.70431			ECFP6-2	0.628441	0.677136	0.689017	0.681719	0.676567	0.696406
Gruop3									Gruop4
	k-NN	GBM	SVM	NB	RF	XGB				k-NN	GBM	SVM	NB	RF	XGB
PubChem	0.707548	0.771145	0.745384	0.683322	0.759971	0.769945			PubChem	0.687105	0.754394	0.729754	0.696715	0.732839	0.75345
MACSS	0.724717	0.733249	0.731217	0.688386	0.729352	0.744105			MACSS	0.715563	0.725559	0.72856	0.698572	0.728552	0.732644
PubChem+CCMD	0.726476	0.739478	0.747927	0.692165	0.724511	0.732964			PubChem+CCMD	0.711592	0.720863	0.739149	0.70776	0.702621	0.720147
PubChem+13MD	0.71127	0.781055	0.746877	0.684944	0.786314	0.785627			PubChem+13MD	0.694849	0.764449	0.731318	0.699305	0.75527	0.769047
PubChem+RDMD	0.723614	0.778058	0.756121	0.688618	0.778149	0.781763			PubChem+RDMD	0.697858	0.761114	0.727397	0.701438	0.753518	0.759875
MACCS+CCMD	0.739275	0.720112	0.741494	0.696823	0.712064	0.722623			MACCS+CCMD	0.732366	0.708651	0.72926	0.696754	0.701866	0.716628
MACCS+13MD	0.723126	0.779185	0.753099	0.696408	0.782845	0.78929			MACCS+13MD	0.717224	0.766053	0.738797	0.691265	0.768109	0.77293
MACCS+RDMD	0.726075	0.785619	0.748352	0.698516	0.779632	0.782205			MACCS+RDMD	0.718576	0.759887	0.735758	0.698806	0.754804	0.76207
ECFP4-1+CCMD	0.703135	0.71654	0.740766	0.708647	0.712064	0.724498			ECFP4-1+CCMD	0.729405	0.709296	0.727855	0.699981	0.687712	0.712721
ECFP4-1+13MD	0.666662	0.759118	0.711499	0.6942	0.757964	0.772152			ECFP4-1+13MD	0.685424	0.748784	0.709925	0.681128	0.730557	0.756683
ECFP4-1+RDMD	0.677695	0.782041	0.732265	0.707025	0.766492	0.782399			ECFP4-1+RDMD	0.688913	0.750089	0.725078	0.692931	0.734151	0.760085
ECFP4-2+CCMD	0.702167	0.719217	0.743706	0.715853	0.707338	0.71879			ECFP4-2+CCMD	0.724327	0.716778	0.729282	0.70889	0.688999	0.714431
ECFP4-2+13MD	0.663541	0.750873	0.724808	0.706719	0.769763	0.774287			ECFP4-2+13MD	0.676926	0.742448	0.709119	0.693278	0.739625	0.761711
ECFP4-2+RDMD	0.672642	0.765899	0.736259	0.715419	0.762576	0.783422			ECFP4-2+RDMD	0.688834	0.744204	0.72212	0.699628	0.731062	0.763668
ECFP6-1+CCMD	0.699107	0.725195	0.737325	0.705771	0.702368	0.726264			ECFP6-1+CCMD	0.721447	0.710628	0.722709	0.69728	0.686111	0.713667
ECFP6-1+13MD	0.658256	0.759874	0.71129	0.690667	0.753162	0.776395			ECFP6-1+13MD	0.658004	0.748038	0.69542	0.685037	0.721819	0.761203
ECFP6-1+RDMD	0.661287	0.779892	0.728712	0.703348	0.76323	0.788488			ECFP6-1+RDMD	0.671096	0.753995	0.711556	0.696463	0.734026	0.766741
ECFP6-2+CCMD	0.69373	0.719388	0.734256	0.710072	0.705757	0.727097			ECFP6-2+CCMD	0.70998	0.710192	0.723649	0.702126	0.691222	0.715034
ECFP6-2+13MD	0.652681	0.755015	0.721059	0.709101	0.767352	0.779746			ECFP6-2+13MD	0.661042	0.745299	0.706923	0.693545	0.740574	0.764014
ECFP6-2+RDMD	0.667261	0.773944	0.739119	0.714329	0.765045	0.780725			ECFP6-2+RDMD	0.669433	0.745221	0.71569	0.69655	0.731225	0.760218
ECFP4-1	0.668438	0.718598	0.711852	0.684879	0.700736	0.726328			ECFP4-1	0.67987	0.69878	0.699445	0.686732	0.68373	0.701285
ECFP4-2	0.662196	0.714128	0.722656	0.704676	0.718495	0.723164			ECFP4-2	0.680325	0.706579	0.705019	0.692897	0.700702	0.710383
ECFP6-1	0.656477	0.713232	0.706201	0.689155	0.697715	0.724589			ECFP6-1	0.662116	0.697836	0.69268	0.686694	0.67887	0.70293
ECFP6-2	0.653737	0.710851	0.713171	0.701377	0.725052	0.725284			ECFP6-2	0.657514	0.696853	0.708643	0.692197	0.698019	0.709505
Gruop5									Gruop6
	k-NN	GBM	SVM	NB	RF	XGB				k-NN	GBM	SVM	NB	RF	XGB
PubChem	0.705272	0.774149	0.736841	0.694535	0.752023	0.763466			PubChem	0.703508	0.757381	0.736778	0.697702	0.748449	0.759491
MACSS	0.729244	0.730491	0.727669	0.684873	0.729634	0.740982			MACSS	0.72115	0.724699	0.728408	0.687318	0.724434	0.735004
PubChem+CCMD	0.728614	0.734168	0.744303	0.704959	0.719007	0.736379			PubChem+CCMD	0.725114	0.730958	0.737294	0.70604	0.713905	0.73362
PubChem+13MD	0.713181	0.78637	0.742472	0.69743	0.779778	0.791883			PubChem+13MD	0.706893	0.778907	0.740213	0.700304	0.775171	0.78404
PubChem+RDMD	0.707089	0.776007	0.746259	0.698172	0.774861	0.774942			PubChem+RDMD	0.709155	0.777529	0.736338	0.703765	0.771717	0.778424
MACCS+CCMD	0.733125	0.721363	0.747304	0.701562	0.709416	0.722934			MACCS+CCMD	0.738691	0.715862	0.746229	0.71216	0.699955	0.715188
MACCS+13MD	0.723796	0.783846	0.756076	0.687144	0.785285	0.797349			MACCS+13MD	0.728353	0.778609	0.742626	0.689689	0.775044	0.788086
MACCS+RDMD	0.730652	0.779593	0.759674	0.696982	0.777783	0.775115			MACCS+RDMD	0.731683	0.774893	0.75144	0.697048	0.768451	0.777745
ECFP4-1+CCMD	0.71479	0.715306	0.743869	0.700915	0.700669	0.723667			ECFP4-1+CCMD	0.708123	0.712256	0.737745	0.700104	0.695146	0.712497
ECFP4-1+13MD	0.673648	0.749393	0.713329	0.695685	0.764134	0.767767			ECFP4-1+13MD	0.674032	0.761305	0.717082	0.687699	0.753271	0.770098
ECFP4-1+RDMD	0.684081	0.766369	0.727341	0.704639	0.764983	0.771196			ECFP4-1+RDMD	0.681788	0.770437	0.726142	0.689145	0.757292	0.775927
ECFP4-2+CCMD	0.70977	0.716611	0.738367	0.718479	0.699914	0.720689			ECFP4-2+CCMD	0.704551	0.712373	0.749632	0.714098	0.694828	0.707137
ECFP4-2+13MD	0.668975	0.759076	0.718953	0.707213	0.771386	0.776995			ECFP4-2+13MD	0.667509	0.756386	0.725632	0.697223	0.759982	0.773143
ECFP4-2+RDMD	0.674707	0.759557	0.728076	0.713981	0.765434	0.771263			ECFP4-2+RDMD	0.676262	0.772135	0.736853	0.697834	0.753353	0.776154
ECFP6-1+CCMD	0.709649	0.716152	0.741157	0.706612	0.699611	0.727952			ECFP6-1+CCMD	0.706195	0.722808	0.731689	0.698801	0.697254	0.718436
ECFP6-1+13MD	0.66088	0.755216	0.713349	0.700554	0.754987	0.771543			ECFP6-1+13MD	0.65691	0.763331	0.706101	0.693886	0.742926	0.773272
ECFP6-1+RDMD	0.663846	0.768579	0.725671	0.708282	0.764929	0.773687			ECFP6-1+RDMD	0.663649	0.772936	0.724331	0.689151	0.751469	0.777689
ECFP6-2+CCMD	0.698773	0.715862	0.735286	0.708993	0.701048	0.727326			ECFP6-2+CCMD	0.701535	0.714932	0.743267	0.715428	0.69923	0.716091
ECFP6-2+13MD	0.647655	0.761682	0.71729	0.705203	0.765433	0.786589			ECFP6-2+13MD	0.648458	0.757713	0.723937	0.696507	0.758183	0.771135
ECFP6-2+RDMD	0.66125	0.763751	0.726341	0.702084	0.763439	0.776584			ECFP6-2+RDMD	0.667319	0.774238	0.734323	0.709834	0.754455	0.777008
ECFP4-1	0.671877	0.703263	0.701612	0.691607	0.693475	0.70908			ECFP4-1	0.671664	0.707827	0.707917	0.677339	0.693429	0.707754
ECFP4-2	0.669877	0.699491	0.713144	0.706428	0.718076	0.717943			ECFP4-2	0.672036	0.704228	0.723067	0.690396	0.708383	0.712231
ECFP6-1	0.661774	0.706927	0.70499	0.703022	0.686106	0.712115			ECFP6-1	0.656354	0.717449	0.704869	0.688266	0.683394	0.713591
ECFP6-2	0.651125	0.704706	0.712964	0.701042	0.723505	0.72962			ECFP6-2	0.653751	0.706279	0.716951	0.699179	0.709751	0.720282
Gruop7									Gruop8
	k-NN	GBM	SVM	NB	RF	XGB				k-NN	GBM	SVM	NB	RF	XGB
PubChem	0.690587	0.75725	0.725978	0.683887	0.744123	0.754621			PubChem	0.71598	0.783188	0.759802	0.698343	0.750127	0.775454
MACSS	0.717556	0.719043	0.705298	0.669648	0.713214	0.725667			MACSS	0.739359	0.740702	0.740717	0.683255	0.733258	0.744982
PubChem+CCMD	0.711357	0.736509	0.733051	0.695447	0.716181	0.736206			PubChem+CCMD	0.728949	0.757663	0.759694	0.705326	0.728193	0.753463
PubChem+13MD	0.70091	0.770519	0.730341	0.690912	0.771489	0.779126			PubChem+13MD	0.719791	0.800238	0.759495	0.697958	0.787482	0.803192
PubChem+RDMD	0.699881	0.765755	0.74037	0.693847	0.764883	0.770457			PubChem+RDMD	0.714379	0.780846	0.764501	0.697335	0.778325	0.778933
MACCS+CCMD	0.72418	0.708019	0.723688	0.683144	0.697808	0.712818			MACCS+CCMD	0.746062	0.731379	0.761378	0.697634	0.720658	0.738376
MACCS+13MD	0.720589	0.763909	0.734871	0.67332	0.775408	0.781785			MACCS+13MD	0.746931	0.798334	0.757948	0.688629	0.799073	0.806298
MACCS+RDMD	0.720589	0.764626	0.74384	0.684195	0.767206	0.771557			MACCS+RDMD	0.745794	0.776793	0.762177	0.698938	0.778708	0.780285
ECFP4-1+CCMD	0.695036	0.705376	0.718305	0.694115	0.680012	0.709343			ECFP4-1+CCMD	0.725558	0.731869	0.756995	0.710737	0.714188	0.744277
ECFP4-1+13MD	0.657497	0.746999	0.69226	0.684402	0.738393	0.76338			ECFP4-1+13MD	0.690086	0.77898	0.723676	0.705728	0.774343	0.793774
ECFP4-1+RDMD	0.663801	0.755392	0.710116	0.695469	0.743265	0.765411			ECFP4-1+RDMD	0.698169	0.775904	0.740611	0.710978	0.764836	0.782237
ECFP4-2+CCMD	0.699628	0.699124	0.72995	0.696506	0.679281	0.708591			ECFP4-2+CCMD	0.72612	0.729387	0.757823	0.722139	0.713185	0.736868
ECFP4-2+13MD	0.653525	0.735142	0.711211	0.692007	0.751325	0.768267			ECFP4-2+13MD	0.686701	0.774261	0.735247	0.711481	0.785048	0.7974
ECFP4-2+RDMD	0.653788	0.744938	0.722694	0.695224	0.745793	0.767029			ECFP4-2+RDMD	0.69706	0.774995	0.744775	0.718677	0.767716	0.778885
ECFP6-1+CCMD	0.690064	0.714465	0.72682	0.690457	0.681194	0.708838			ECFP6-1+CCMD	0.716912	0.737699	0.756917	0.722077	0.712716	0.742885
ECFP6-1+13MD	0.635871	0.745406	0.69972	0.683103	0.731688	0.76327			ECFP6-1+13MD	0.675811	0.772714	0.732743	0.708951	0.768585	0.800083
ECFP6-1+RDMD	0.650531	0.756816	0.715581	0.692217	0.740849	0.769009			ECFP6-1+RDMD	0.680478	0.777698	0.743921	0.717312	0.761808	0.780869
ECFP6-2+CCMD	0.685021	0.700498	0.724143	0.694562	0.681463	0.70583			ECFP6-2+CCMD	0.7104	0.733617	0.753838	0.721543	0.713455	0.741841
ECFP6-2+13MD	0.641184	0.738866	0.710566	0.698646	0.74689	0.767935			ECFP6-2+13MD	0.673692	0.777643	0.730829	0.716592	0.782473	0.795389
ECFP6-2+RDMD	0.64673	0.753704	0.725112	0.701202	0.744839	0.766763			ECFP6-2+RDMD	0.681872	0.772936	0.747414	0.72102	0.763338	0.778674
ECFP4-1	0.658216	0.685967	0.687386	0.674645	0.668527	0.698265			ECFP4-1	0.728412	0.737316	0.755462	0.712991	0.713355	0.741366
ECFP4-2	0.652032	0.683775	0.707264	0.689526	0.693784	0.70659			ECFP4-2	0.726484	0.7409	0.758637	0.722281	0.714592	0.739034
ECFP6-1	0.639106	0.697953	0.688035	0.680256	0.656743	0.6987			ECFP6-1	0.67756	0.712894	0.72388	0.706861	0.689175	0.716304
ECFP6-2	0.637626	0.691107	0.705155	0.696933	0.697358	0.708215			ECFP6-2	0.675596	0.719757	0.726609	0.71683	0.723988	0.729043
Gruop9									Gruop10
	k-NN	GBM	SVM	NB	RF	XGB				k-NN	GBM	SVM	NB	RF	XGB
PubChem	0.694346	0.756401	0.725185	0.695127	0.732211	0.755826			PubChem	0.709426	0.780394	0.748028	0.709312	0.769535	0.779354
MACSS	0.717379	0.727093	0.724532	0.673233	0.72561	0.732485			MACSS	0.728904	0.740595	0.728856	0.678958	0.738454	0.748218
PubChem+CCMD	0.71384	0.727283	0.733833	0.706027	0.702014	0.723843			PubChem+CCMD	0.729937	0.757222	0.74537	0.709648	0.730464	0.749279
PubChem+13MD	0.70081	0.774654	0.729922	0.698172	0.762274	0.778022			PubChem+13MD	0.714823	0.785629	0.745443	0.70653	0.790332	0.793843
PubChem+RDMD	0.700924	0.764984	0.732658	0.698505	0.760219	0.763348			PubChem+RDMD	0.726655	0.78221	0.753344	0.709097	0.780625	0.785646
MACCS+CCMD	0.735693	0.710519	0.74687	0.701342	0.701567	0.715967			MACCS+CCMD	0.756288	0.729471	0.748334	0.696354	0.723724	0.728035
MACCS+13MD	0.720437	0.766527	0.740469	0.677763	0.772583	0.778945			MACCS+13MD	0.734415	0.783738	0.756355	0.687158	0.788325	0.796003
MACCS+RDMD	0.724178	0.765399	0.741666	0.686045	0.759219	0.768351			MACCS+RDMD	0.729538	0.788227	0.748222	0.691252	0.778938	0.785876
ECFP4-1+CCMD	0.717689	0.708964	0.730873	0.703416	0.68783	0.709449			ECFP4-1+CCMD	0.716653	0.735893	0.754305	0.71839	0.713325	0.738539
ECFP4-1+13MD	0.681453	0.744707	0.707365	0.700422	0.74111	0.760841			ECFP4-1+13MD	0.688283	0.774243	0.723738	0.695302	0.776333	0.781207
ECFP4-1+RDMD	0.690534	0.756393	0.716609	0.709118	0.743268	0.758852			ECFP4-1+RDMD	0.6965	0.777824	0.741839	0.714084	0.763818	0.782206
ECFP4-2+CCMD	0.71018	0.699009	0.736558	0.712319	0.688156	0.709896			ECFP4-2+CCMD	0.715406	0.736619	0.748851	0.724337	0.715381	0.732859
ECFP4-2+13MD	0.669653	0.73515	0.716504	0.705841	0.753971	0.766718			ECFP4-2+13MD	0.683947	0.765592	0.728584	0.707256	0.778614	0.7872
ECFP4-2+RDMD	0.680281	0.747392	0.727129	0.710295	0.739245	0.762631			ECFP4-2+RDMD	0.690984	0.772986	0.740993	0.713284	0.76638	0.782364
ECFP6-1+CCMD	0.714321	0.709881	0.737204	0.700753	0.689824	0.70966			ECFP6-1+CCMD	0.71944	0.735842	0.748021	0.717465	0.712883	0.738294
ECFP6-1+13MD	0.654158	0.744362	0.702814	0.703236	0.738196	0.761755			ECFP6-1+13MD	0.674739	0.769303	0.719186	0.70584	0.765493	0.780503
ECFP6-1+RDMD	0.662	0.757755	0.730498	0.708508	0.733141	0.761848			ECFP6-1+RDMD	0.674937	0.775331	0.737647	0.714487	0.764027	0.784158
ECFP6-2+CCMD	0.699352	0.700088	0.727962	0.714935	0.690219	0.713078			ECFP6-2+CCMD	0.704954	0.740601	0.748739	0.725759	0.715319	0.740118
ECFP6-2+13MD	0.648566	0.740995	0.710574	0.709425	0.750934	0.768499			ECFP6-2+13MD	0.675588	0.768061	0.722118	0.709207	0.779214	0.786397
ECFP6-2+RDMD	0.660049	0.749487	0.724106	0.710632	0.740098	0.763613			ECFP6-2+RDMD	0.68176	0.778518	0.736144	0.712494	0.767053	0.786407
ECFP4-1	0.677339	0.691149	0.704177	0.694894	0.680216	0.693107			ECFP4-1	0.681163	0.717265	0.721111	0.689832	0.713254	0.726614
ECFP4-2	0.669755	0.696904	0.707941	0.708314	0.709157	0.698169			ECFP4-2	0.683886	0.723653	0.723801	0.707506	0.730121	0.733253
ECFP6-1	0.653781	0.701325	0.706451	0.698901	0.674055	0.698465			ECFP6-1	0.672161	0.715995	0.715348	0.700035	0.702418	0.717404
ECFP6-2	0.647583	0.695469	0.709649	0.709271	0.709782	0.701519			ECFP6-2	0.678238	0.724358	0.719242	0.705857	0.735546	0.731504
Gruop11									Gruop12
	k-NN	GBM	SVM	NB	RF	XGB				k-NN	GBM	SVM	NB	RF	XGB
PubChem	0.719739	0.773238	0.742738	0.70375	0.763471	0.777555			PubChem	0.719512	0.773762	0.747491	0.712793	0.766166	0.775967
MACSS	0.735455	0.74688	0.730262	0.681005	0.739616	0.752933			MACSS	0.740415	0.742423	0.72995	0.684412	0.747651	0.750044
PubChem+CCMD	0.736439	0.754174	0.758406	0.714427	0.723954	0.751941			PubChem+CCMD	0.731831	0.743967	0.754788	0.718034	0.720094	0.737752
PubChem+13MD	0.719794	0.796069	0.753201	0.707774	0.791562	0.802131			PubChem+13MD	0.717974	0.78236	0.758094	0.711848	0.785843	0.785807
PubChem+RDMD	0.722317	0.778574	0.750976	0.711291	0.780118	0.78146			PubChem+RDMD	0.718872	0.779074	0.756172	0.714289	0.777103	0.779773
MACCS+CCMD	0.747979	0.723644	0.742697	0.707783	0.70563	0.722285			MACCS+CCMD	0.746254	0.72116	0.744319	0.709894	0.715517	0.722046
MACCS+13MD	0.739941	0.797043	0.767458	0.683875	0.789179	0.799676			MACCS+13MD	0.734577	0.771958	0.746781	0.696052	0.788915	0.787818
MACCS+RDMD	0.741514	0.780558	0.762591	0.694303	0.779269	0.78505			MACCS+RDMD	0.734552	0.778833	0.744607	0.706974	0.7762	0.781386
ECFP4-1+CCMD	0.720696	0.726583	0.753858	0.72104	0.700034	0.721628			ECFP4-1+CCMD	0.715382	0.731491	0.736903	0.721707	0.698333	0.710624
ECFP4-1+13MD	0.687794	0.773301	0.732158	0.704326	0.764762	0.785535			ECFP4-1+13MD	0.688358	0.767683	0.721269	0.696068	0.757258	0.771787
ECFP4-1+RDMD	0.707038	0.775839	0.745999	0.71849	0.765851	0.779779			ECFP4-1+RDMD	0.692506	0.774043	0.732427	0.71216	0.758893	0.779051
ECFP4-2+CCMD	0.718207	0.723526	0.756992	0.73134	0.701154	0.720385			ECFP4-2+CCMD	0.70579	0.722885	0.744242	0.727321	0.701117	0.713966
ECFP4-2+13MD	0.682927	0.767261	0.748539	0.718486	0.773226	0.787005			ECFP4-2+13MD	0.67981	0.748492	0.729897	0.711315	0.771756	0.774904
ECFP4-2+RDMD	0.693241	0.767836	0.755209	0.721304	0.765332	0.782567			ECFP4-2+RDMD	0.688224	0.764424	0.737865	0.721787	0.758021	0.778015
ECFP6-1+CCMD	0.715169	0.733111	0.756768	0.726236	0.699784	0.721055			ECFP6-1+CCMD	0.711676	0.732922	0.744439	0.721113	0.702679	0.714315
ECFP6-1+13MD	0.669686	0.772268	0.740126	0.716332	0.761422	0.784052			ECFP6-1+13MD	0.673012	0.766979	0.728422	0.712309	0.754106	0.776089
ECFP6-1+RDMD	0.681251	0.781132	0.749411	0.723016	0.768674	0.786865			ECFP6-1+RDMD	0.679439	0.780352	0.734911	0.723913	0.758183	0.784192
ECFP6-2+CCMD	0.706607	0.72534	0.756479	0.727307	0.703128	0.725688			ECFP6-2+CCMD	0.703267	0.730003	0.747996	0.726415	0.704614	0.719808
ECFP6-2+13MD	0.667858	0.773328	0.740217	0.721051	0.769942	0.789275			ECFP6-2+13MD	0.669228	0.761159	0.73549	0.727064	0.769467	0.776018
ECFP6-2+RDMD	0.679941	0.773231	0.749091	0.726766	0.768835	0.784764			ECFP6-2+RDMD	0.675602	0.770271	0.750934	0.730176	0.762307	0.781174
ECFP4-1	0.685582	0.722161	0.72728	0.7034	0.705413	0.7344			ECFP4-1	0.685971	0.732015	0.715169	0.695376	0.698481	0.721182
ECFP4-2	0.685295	0.727602	0.741903	0.708305	0.720857	0.733846			ECFP4-2	0.683083	0.714312	0.723069	0.715782	0.718578	0.726712
ECFP6-1	0.674251	0.730488	0.732219	0.716607	0.69796	0.731446			ECFP6-1	0.67299	0.737208	0.721648	0.710081	0.690803	0.726262
ECFP6-2	0.669063	0.731597	0.740502	0.719341	0.729173	0.73297			ECFP6-2	0.665988	0.735976	0.735733	0.719914	0.731482	0.735535
Gruop13									Gruop14
	k-NN	GBM	SVM	NB	RF	XGB				k-NN	GBM	SVM	NB	RF	XGB
PubChem	0.711409	0.771374	0.741191	0.697117	0.760089	0.775416			PubChem	0.727555	0.770439	0.740724	0.697163	0.760581	0.763011
MACSS	0.721117	0.74039	0.725657	0.681246	0.741359	0.746089			MACSS	0.735741	0.737769	0.72959	0.681467	0.736828	0.747567
PubChem+CCMD	0.723293	0.73717	0.749249	0.708011	0.724567	0.73711			PubChem+CCMD	0.745206	0.732881	0.738903	0.700685	0.716854	0.736016
PubChem+13MD	0.71411	0.785662	0.746472	0.700778	0.786283	0.787473			PubChem+13MD	0.730985	0.783264	0.744799	0.70039	0.784035	0.790146
PubChem+RDMD	0.712828	0.774453	0.747018	0.702342	0.777544	0.773161			PubChem+RDMD	0.73101	0.779442	0.751255	0.702187	0.778217	0.786257
MACCS+CCMD	0.742703	0.724139	0.747774	0.690569	0.718423	0.730559			MACCS+CCMD	0.745271	0.715519	0.743474	0.692179	0.706771	0.717505
MACCS+13MD	0.726266	0.784305	0.750303	0.685611	0.784368	0.796573			MACCS+13MD	0.735828	0.780898	0.761771	0.687087	0.793036	0.800728
MACCS+RDMD	0.732853	0.784359	0.746817	0.699911	0.779787	0.776953			MACCS+RDMD	0.743589	0.782221	0.760287	0.685237	0.776907	0.785275
ECFP4-1+CCMD	0.718552	0.72311	0.750975	0.711066	0.696184	0.727445			ECFP4-1+CCMD	0.726849	0.722398	0.749944	0.709445	0.692056	0.719736
ECFP4-1+13MD	0.682273	0.773333	0.722003	0.699568	0.757071	0.784292			ECFP4-1+13MD	0.68744	0.766283	0.7212	0.700574	0.76376	0.781065
ECFP4-1+RDMD	0.692822	0.776115	0.738848	0.708545	0.758062	0.775625			ECFP4-1+RDMD	0.701177	0.776397	0.734559	0.708668	0.764914	0.78267
ECFP4-2+CCMD	0.726169	0.720837	0.747697	0.71426	0.696134	0.720709			ECFP4-2+CCMD	0.721038	0.723975	0.748505	0.720464	0.694775	0.718309
ECFP4-2+13MD	0.677364	0.756684	0.724048	0.704147	0.771596	0.780969			ECFP4-2+13MD	0.681397	0.763742	0.7309	0.710311	0.770249	0.78573
ECFP4-2+RDMD	0.680221	0.770418	0.740334	0.712855	0.758576	0.771507			ECFP4-2+RDMD	0.696309	0.776953	0.746409	0.717083	0.763345	0.788604
ECFP6-1+CCMD	0.720325	0.725689	0.761006	0.708686	0.696901	0.727517			ECFP6-1+CCMD	0.723077	0.725366	0.737226	0.707144	0.696469	0.720901
ECFP6-1+13MD	0.668656	0.777126	0.732786	0.709439	0.753065	0.788043			ECFP6-1+13MD	0.67879	0.762609	0.714383	0.70303	0.7581	0.77799
ECFP6-1+RDMD	0.672059	0.778985	0.74932	0.718618	0.758483	0.776444			ECFP6-1+RDMD	0.678899	0.777201	0.733526	0.711012	0.760165	0.784194
ECFP6-2+CCMD	0.711459	0.717564	0.744357	0.71417	0.696213	0.730839			ECFP6-2+CCMD	0.712278	0.721722	0.742147	0.710092	0.697566	0.723952
ECFP6-2+13MD	0.660741	0.758327	0.727822	0.714769	0.772892	0.785643			ECFP6-2+13MD	0.667056	0.759533	0.72016	0.708263	0.770161	0.784929
ECFP6-2+RDMD	0.673471	0.775106	0.73933	0.719161	0.758867	0.777433			ECFP6-2+RDMD	0.674629	0.772681	0.734847	0.710621	0.760775	0.785409
ECFP4-1	0.677113	0.716425	0.721643	0.690503	0.701033	0.727598			ECFP4-1	0.686205	0.718398	0.71612	0.692161	0.704622	0.720514
ECFP4-2	0.68011	0.708474	0.720954	0.700229	0.728137	0.722036			ECFP4-2	0.681493	0.720055	0.723503	0.707191	0.720665	0.729751
ECFP6-1	0.666436	0.718213	0.723545	0.709359	0.692122	0.728919			ECFP6-1	0.670677	0.720777	0.707737	0.701401	0.697851	0.720378
ECFP6-2	0.665612	0.7115	0.725374	0.710706	0.734195	0.731027			ECFP6-2	0.667587	0.722871	0.716832	0.706503	0.72791	0.726779
Gruop15									Gruop16
	k-NN	GBM	SVM	NB	RF	XGB				k-NN	GBM	SVM	NB	RF	XGB
PubChem	0.719784	0.752776	0.732724	0.694991	0.748227	0.764288			PubChem	0.688191	0.757515	0.734448	0.675024	0.741518	0.756905
MACSS	0.741727	0.738793	0.726456	0.680746	0.731977	0.739223			MACSS	0.717149	0.720137	0.726878	0.687097	0.717285	0.734538
PubChem+CCMD	0.738555	0.725555	0.746743	0.702686	0.705266	0.728791			PubChem+CCMD	0.705835	0.732073	0.740608	0.679911	0.709198	0.726608
PubChem+13MD	0.722643	0.777047	0.735841	0.691168	0.776286	0.789618			PubChem+13MD	0.69104	0.773185	0.733766	0.673016	0.774143	0.786938
PubChem+RDMD	0.722612	0.775821	0.765873	0.700652	0.769937	0.78174			PubChem+RDMD	0.690052	0.7703	0.739461	0.67653	0.771191	0.767568
MACCS+CCMD	0.736078	0.708331	0.74118	0.690592	0.702166	0.716336			MACCS+CCMD	0.73458	0.709789	0.736237	0.684829	0.69691	0.712045
MACCS+13MD	0.746617	0.778484	0.755146	0.683166	0.787143	0.794453			MACCS+13MD	0.726566	0.776202	0.759311	0.689399	0.787374	0.793991
MACCS+RDMD	0.740062	0.780046	0.756808	0.695683	0.772352	0.783419			MACCS+RDMD	0.722163	0.767561	0.756904	0.693427	0.772177	0.77184
ECFP4-1+CCMD	0.71511	0.715156	0.735308	0.690996	0.695346	0.712384			ECFP4-1+CCMD	0.713317	0.707659	0.741536	0.709078	0.681735	0.705652
ECFP4-1+13MD	0.678636	0.765008	0.71208	0.683107	0.756998	0.774038			ECFP4-1+13MD	0.686021	0.764433	0.707887	0.686356	0.751465	0.773846
ECFP4-1+RDMD	0.689175	0.771475	0.728901	0.690677	0.755569	0.781864			ECFP4-1+RDMD	0.677808	0.765986	0.730078	0.701168	0.75473	0.772185
ECFP4-2+CCMD	0.709162	0.714706	0.734113	0.699996	0.698142	0.709691			ECFP4-2+CCMD	0.708245	0.70428	0.7349	0.714809	0.680676	0.70072
ECFP4-2+13MD	0.671717	0.757933	0.717979	0.691045	0.767902	0.783729			ECFP4-2+13MD	0.672801	0.762973	0.712027	0.693488	0.76597	0.779445
ECFP4-2+RDMD	0.678674	0.772228	0.729452	0.697277	0.755222	0.777881			ECFP4-2+RDMD	0.677929	0.759713	0.729884	0.695551	0.754548	0.774251
ECFP6-1+CCMD	0.717457	0.712505	0.739579	0.69376	0.692663	0.712132			ECFP6-1+CCMD	0.702305	0.719021	0.732281	0.711902	0.682244	0.708213
ECFP6-1+13MD	0.668642	0.755756	0.711386	0.689708	0.749398	0.776743			ECFP6-1+13MD	0.657644	0.762675	0.709851	0.698665	0.750023	0.774724
ECFP6-1+RDMD	0.668654	0.771964	0.725831	0.705448	0.755166	0.779519			ECFP6-1+RDMD	0.659775	0.767021	0.726939	0.706698	0.752083	0.77236
ECFP6-2+CCMD	0.707663	0.712767	0.736583	0.700937	0.699125	0.716172			ECFP6-2+CCMD	0.703583	0.705245	0.733571	0.716131	0.681701	0.707831
ECFP6-2+13MD	0.658314	0.765067	0.712082	0.694592	0.765261	0.781711			ECFP6-2+13MD	0.654747	0.76398	0.719855	0.700304	0.765153	0.782726
ECFP6-2+RDMD	0.66796	0.767886	0.72673	0.697473	0.755104	0.779934			ECFP6-2+RDMD	0.66067	0.759095	0.734439	0.708105	0.752523	0.769361
ECFP4-1	0.676869	0.706013	0.704287	0.67803	0.697511	0.71022			ECFP4-1	0.671298	0.692232	0.70108	0.687013	0.679485	0.697743
ECFP4-2	0.674165	0.708142	0.710741	0.69393	0.714984	0.714679			ECFP4-2	0.670886	0.700155	0.707059	0.691186	0.707213	0.701378
ECFP6-1	0.667651	0.704615	0.701745	0.691838	0.684022	0.713031			ECFP6-1	0.660946	0.703358	0.702621	0.69609	0.674971	0.703497
ECFP6-2	0.657598	0.705096	0.710577	0.696909	0.712156	0.716258			ECFP6-2	0.660472	0.695085	0.714178	0.695507	0.710894	0.708135
Gruop17									Gruop18
	k-NN	GBM	SVM	NB	RF	XGB				k-NN	GBM	SVM	NB	RF	XGB
PubChem	0.698597	0.771799	0.742204	0.692761	0.754201	0.767667			PubChem	0.69904	0.762667	0.742133	0.692289	0.754008	0.763201
MACSS	0.729225	0.736366	0.729221	0.677394	0.731469	0.737843			MACSS	0.725895	0.72337	0.717508	0.667739	0.719378	0.729625
PubChem+CCMD	0.722597	0.728192	0.740805	0.701026	0.714075	0.735745			PubChem+CCMD	0.726388	0.744221	0.742934	0.710915	0.698862	0.738586
PubChem+13MD	0.707474	0.789737	0.75579	0.691705	0.786386	0.786806			PubChem+13MD	0.705087	0.77927	0.74746	0.692143	0.776778	0.781651
PubChem+RDMD	0.715281	0.784986	0.7398	0.701109	0.776447	0.785091			PubChem+RDMD	0.700449	0.791316	0.765235	0.697909	0.792544	0.802947
MACCS+CCMD	0.746005	0.711271	0.740247	0.690033	0.702354	0.720662			MACCS+CCMD	0.726134	0.717983	0.753562	0.70852	0.685059	0.723724
MACCS+13MD	0.734215	0.779729	0.752987	0.679206	0.786189	0.793383			MACCS+13MD	0.723723	0.782564	0.743868	0.682303	0.778601	0.784291
MACCS+RDMD	0.728408	0.784065	0.751394	0.686117	0.783365	0.786982			MACCS+RDMD	0.740285	0.798198	0.753665	0.708688	0.788387	0.799007
ECFP4-1+CCMD	0.725247	0.717519	0.745681	0.698973	0.684541	0.713687			ECFP4-1+CCMD	0.677953	0.720204	0.732874	0.705154	0.671383	0.718747
ECFP4-1+13MD	0.682078	0.764877	0.717874	0.684682	0.762263	0.77992			ECFP4-1+13MD	0.680363	0.766035	0.711022	0.697657	0.756172	0.771693
ECFP4-1+RDMD	0.690802	0.780904	0.735421	0.696312	0.761901	0.784255			ECFP4-1+RDMD	0.689127	0.78765	0.737018	0.715594	0.768976	0.768475
ECFP4-2+CCMD	0.715861	0.70989	0.752286	0.70684	0.685305	0.711779			ECFP4-2+CCMD	0.670459	0.705836	0.746937	0.701875	0.669918	0.701697
ECFP4-2+13MD	0.680002	0.762823	0.730157	0.702455	0.769777	0.780671			ECFP4-2+13MD	0.67208	0.759036	0.72072	0.698286	0.765634	0.773775
ECFP4-2+RDMD	0.687368	0.774604	0.744562	0.706452	0.762314	0.784164			ECFP4-2+RDMD	0.685533	0.782025	0.745772	0.711084	0.766221	0.792621
ECFP6-1+CCMD	0.718125	0.722582	0.741004	0.701402	0.687931	0.714845			ECFP6-1+CCMD	0.669475	0.715168	0.737547	0.697311	0.668463	0.716604
ECFP6-1+13MD	0.668695	0.764498	0.717303	0.701921	0.753831	0.775988			ECFP6-1+13MD	0.664354	0.75975	0.717126	0.708288	0.751774	0.773847
ECFP6-1+RDMD	0.677756	0.779399	0.726649	0.700771	0.763165	0.786629			ECFP6-1+RDMD	0.673438	0.78593	0.734865	0.711983	0.764992	0.794729
ECFP6-2+CCMD	0.705005	0.712726	0.744987	0.70745	0.689865	0.711347			ECFP6-2+CCMD	0.658075	0.706578	0.74461	0.706693	0.669899	0.709381
ECFP6-2+13MD	0.666784	0.763407	0.728681	0.711106	0.763436	0.778538			ECFP6-2+13MD	0.661095	0.760665	0.717812	0.704838	0.763715	0.773928
ECFP6-2+RDMD	0.675082	0.773248	0.739227	0.707895	0.766558	0.784636			ECFP6-2+RDMD	0.666876	0.779244	0.738149	0.708675	0.764966	0.795219
ECFP4-1	0.681983	0.707055	0.718736	0.679748	0.691217	0.712992			ECFP4-1	0.673957	0.715633	0.708305	0.697126	0.698621	0.715419
ECFP4-2	0.683252	0.702211	0.727702	0.700372	0.712968	0.712169			ECFP4-2	0.674612	0.705519	0.717205	0.700653	0.70969	0.716212
ECFP6-1	0.673137	0.712813	0.709784	0.6989	0.685354	0.716865			ECFP6-1	0.661449	0.704213	0.713446	0.701718	0.683495	0.716747
ECFP6-2	0.667162	0.699407	0.721615	0.704507	0.715395	0.715126			ECFP6-2	0.661376	0.706584	0.711709	0.703834	0.717704	0.71519
